# Supplementary material for: Monitoring and Regulating Intracellular GPX4 mRNA Using Gold Nanoflare Probes and Enhancing Erastin-Induced Ferroptosis
Source: Biosensors (Basel). 2022 Dec 17;12(12):1178. doi: 10.3390/bios12121178 (PMC9776005; doi:10.3390/bios12121178)
Supplement: Supplementary file 1 [file biosensors-12-01178-s001.zip]

Archive with 1 entries (1 files):
- biosensors-2042243-supplementary.pdf
